# Supplementary material for: New Triazine Derivatives as Serotonin 5-HT6 Receptor Ligands
Source: Molecules. 2023 Jan 22;28(3):1108. doi: 10.3390/molecules28031108 (PMC9919591; doi:10.3390/molecules28031108)
Supplement: Supplementary file 1 [file molecules-28-01108-s001.zip]

Archive with 2 entries (2 files):
- Supplementary material S2.pdf
- Supplementary Materials S1.pdf
